# Supplementary material for: Expression of Glutamatergic Signaling in Canine Oral Melanocytic Neoplasms
Source: Vet Sci. 2025 Dec 2;12(12):1149. doi: 10.3390/vetsci12121149 (PMC12737758; doi:10.3390/vetsci12121149)
Supplement: Supplementary file 1 [file vetsci-12-01149-s001.zip]

Archive with 1 entries (1 files):
- vetsci-3917694-Supplementary Materials.pdf
